# Supplementary material for: Evolutionarily Conserved Role of Thioredoxin Systems in Determining Longevity
Source: Antioxidants (Basel). 2023 Apr 17;12(4):944. doi: 10.3390/antiox12040944 (PMC10135697; doi:10.3390/antiox12040944)
Supplement: Supplementary file 1 [file antioxidants-12-00944-s001.zip]

Archive with 1 entries (1 files):
- antioxidants-2313884-supplementary.pdf
